# Supplementary material for: Do Sex Ratio Distorting Microbes Inhibit the Evolution of Pesticide Resistance? An Experimental Test
Source: Evol Appl. 2024 Oct 14;17(10):e70003. doi: 10.1111/eva.70003 (PMC11472798; doi:10.1111/eva.70003)
Supplement: Supplementary file 1 — Data S1. [file EVA-17-e70003-s002.csv]

Line	Treatment	Phenotype	deaths	survivors	logConc	Stressed
1	1	M	0	20	0	Y
1	1	M	11	9	4.33073334	Y
1	1	M	20	0	5.017279837	Y
1	1	M	20	0	5.707110265	Y
1	1	M	20	0	6.398594935	Y
1	1	M	20	0	7.090909822	Y
1	1	F	0	20	0	Y
1	1	F	3	17	4.33073334	Y
1	1	F	14	6	5.017279837	Y
1	1	F	12	8	5.707110265	Y
1	1	F	20	0	6.398594935	Y
1	1	F	20	0	7.090909822	Y
2	2	M	0	20	0	Y
2	2	M	4	16	4.33073334	Y
2	2	M	20	0	5.017279837	Y
2	2	M	20	0	5.707110265	Y
2	2	M	20	0	6.398594935	Y
2	2	M	20	0	7.090909822	Y
2	2	F	0	20	0	Y
2	2	F	0	20	4.33073334	Y
2	2	F	17	3	5.017279837	Y
2	2	F	12	8	5.707110265	Y
2	2	F	20	0	6.398594935	Y
2	2	F	20	0	7.090909822	Y
3	3	M	1	19	0	Y
3	3	M	1	19	4.33073334	Y
3	3	M	20	0	5.017279837	Y
3	3	M	20	0	5.707110265	Y
3	3	M	20	0	6.398594935	Y
3	3	M	20	0	7.090909822	Y
3	3	F	0	20	0	Y
3	3	F	3	17	4.33073334	Y
3	3	F	16	4	5.017279837	Y
3	3	F	20	0	5.707110265	Y
3	3	F	20	0	6.398594935	Y
3	3	F	20	0	7.090909822	Y
4	4	M	0	20	0	Y
4	4	M	5	15	4.33073334	Y
4	4	M	20	0	5.017279837	Y
4	4	M	20	0	5.707110265	Y
4	4	M	20	0	6.398594935	Y
4	4	M	20	0	7.090909822	Y
4	4	F	0	20	0	Y
4	4	F	0	20	4.33073334	Y
4	4	F	20	0	5.017279837	Y
4	4	F	19	1	5.707110265	Y
4	4	F	20	0	6.398594935	Y
4	4	F	20	0	7.090909822	Y
4	4	S	0	20	0	Y
4	4	S	0	20	4.33073334	Y
4	4	S	19	1	5.017279837	Y
4	4	S	7	13	5.707110265	Y
4	4	S	20	0	6.398594935	Y
4	4	S	20	0	7.090909822	Y
1	1	M	0	20	0	Y
1	1	M	3	17	3.931825633	Y
1	1	M	5	15	4.615120517	Y
1	1	M	9	11	5.303304908	Y
1	1	M	20	0	5.993961427	Y
1	1	M	20	0	6.685860947	Y
1	1	F	0	20	0	Y
1	1	F	0	20	3.931825633	Y
1	1	F	20	0	4.615120517	Y
1	1	F	11	9	5.303304908	Y
1	1	F	20	0	5.993961427	Y
1	1	F	20	0	6.685860947	Y
2	2	M	0	20	0	Y
2	2	M	0	20	3.931825633	Y
2	2	M	20	0	4.615120517	Y
2	2	M	20	0	5.303304908	Y
2	2	M	20	0	5.993961427	Y
2	2	M	20	0	6.685860947	Y
2	2	F	0	20	0	Y
2	2	F	0	20	3.931825633	Y
2	2	F	7	13	4.615120517	Y
2	2	F	19	1	5.303304908	Y
2	2	F	20	0	5.993961427	Y
2	2	F	20	0	6.685860947	Y
3	3	M	1	19	0	Y
3	3	M	11	9	3.931825633	Y
3	3	M	19	1	4.615120517	Y
3	3	M	20	0	5.303304908	Y
3	3	M	20	0	5.993961427	Y
3	3	M	20	0	6.685860947	Y
3	3	F	0	20	0	Y
3	3	F	5	15	3.931825633	Y
3	3	F	18	2	4.615120517	Y
3	3	F	20	0	5.303304908	Y
3	3	F	20	0	5.993961427	Y
3	3	F	20	0	6.685860947	Y
4	4	M	2	18	0	Y
4	4	M	0	20	3.931825633	Y
4	4	M	16	4	4.615120517	Y
4	4	M	19	1	5.303304908	Y
4	4	M	20	0	5.993961427	Y
4	4	M	20	0	6.685860947	Y
4	4	F	0	20	0	Y
4	4	F	0	20	3.931825633	Y
4	4	F	19	1	4.615120517	Y
4	4	F	20	0	5.303304908	Y
4	4	F	20	0	5.993961427	Y
4	4	F	20	0	6.685860947	Y
5	1	M	0	20	0	Y
5	1	M	3	17	4.33073334	Y
5	1	M	11	9	5.017279837	Y
5	1	M	14	6	5.707110265	Y
5	1	M	20	0	6.398594935	Y
5	1	M	20	0	7.090909822	Y
5	1	F	0	20	0	Y
5	1	F	0	20	5.017279837	Y
5	1	F	5	15	5.707110265	Y
5	1	F	20	0	6.398594935	Y
5	1	F	20	0	7.090909822	Y
6	2	M	0	20	0	Y
6	2	M	0	20	4.33073334	Y
6	2	M	2	18	5.017279837	Y
6	2	M	12	8	5.707110265	Y
6	2	M	20	0	6.398594935	Y
6	2	M	20	0	7.090909822	Y
6	2	F	0	20	0	Y
6	2	F	2	18	4.33073334	Y
6	2	F	18	2	5.017279837	Y
6	2	F	17	3	5.707110265	Y
6	2	F	15	5	6.398594935	Y
6	2	F	20	0	7.090909822	Y
7	3	M	0	20	0	Y
7	3	M	0	20	5.017279837	Y
7	3	M	15	5	5.707110265	Y
7	3	M	20	0	6.398594935	Y
7	3	M	20	0	7.090909822	Y
7	3	F	0	20	0	Y
7	3	F	1	19	4.33073334	Y
7	3	F	2	18	5.017279837	Y
7	3	F	20	0	5.707110265	Y
7	3	F	16	4	6.398594935	Y
7	3	F	20	0	7.090909822	Y
7	3	S	0	20	0	Y
7	3	S	0	20	4.33073334	Y
7	3	S	5	15	5.017279837	Y
7	3	S	7	13	5.707110265	Y
7	3	S	20	0	6.398594935	Y
7	3	S	20	0	7.090909822	Y
8	4	M	0	20	0	Y
8	4	M	3	17	4.33073334	Y
8	4	M	1	19	5.017279837	Y
8	4	M	20	0	5.707110265	Y
8	4	M	20	0	6.398594935	Y
8	4	M	20	0	7.090909822	Y
8	4	F	0	20	0	Y
8	4	F	0	20	4.33073334	Y
8	4	F	0	20	5.017279837	Y
8	4	F	20	0	5.707110265	Y
8	4	F	20	0	6.398594935	Y
8	4	F	20	0	7.090909822	Y
8	4	S	0	20	0	Y
8	4	S	1	19	4.33073334	Y
8	4	S	1	19	5.017279837	Y
8	4	S	13	7	5.707110265	Y
8	4	S	17	3	6.398594935	Y
8	4	S	20	0	7.090909822	Y
5	1	M	1	19	0	Y
5	1	M	1	19	3.931825633	Y
5	1	M	1	19	4.615120517	Y
5	1	M	20	0	5.303304908	Y
5	1	M	19	1	5.993961427	Y
5	1	M	20	0	6.685860947	Y
5	1	F	0	20	0	Y
5	1	F	0	20	3.931825633	Y
5	1	F	3	16	4.615120517	Y
5	1	F	20	0	5.303304908	Y
5	1	F	20	0	5.993961427	Y
5	1	F	20	0	6.685860947	Y
6	2	M	0	19	0	Y
6	2	M	0	20	3.931825633	Y
6	2	M	19	1	4.615120517	Y
6	2	M	20	0	5.303304908	Y
6	2	M	20	0	5.993961427	Y
6	2	M	20	0	6.685860947	Y
6	2	F	0	20	0	Y
6	2	F	0	20	3.931825633	Y
6	2	F	15	5	4.615120517	Y
6	2	F	9	11	5.303304908	Y
6	2	F	20	0	5.993961427	Y
6	2	F	20	0	6.685860947	Y
7	3	M	0	20	0	Y
7	3	M	0	20	3.931825633	Y
7	3	M	18	2	4.615120517	Y
7	3	M	7	4	5.303304908	Y
7	3	M	14	0	5.993961427	Y
7	3	M	13	0	6.685860947	Y
7	3	F	1	12	0	Y
7	3	F	0	20	3.931825633	Y
7	3	F	18	2	4.615120517	Y
7	3	F	1	19	5.303304908	Y
7	3	F	14	6	5.993961427	Y
7	3	F	20	0	6.685860947	Y
7	3	S	0	20	0	Y
7	3	S	0	20	3.931825633	Y
7	3	S	2	18	4.615120517	Y
7	3	S	20	0	5.303304908	Y
7	3	S	20	0	5.993961427	Y
7	3	S	20	0	6.685860947	Y
8	4	M	0	20	0	Y
8	4	M	0	20	3.931825633	Y
8	4	M	20	0	4.615120517	Y
8	4	M	19	1	5.303304908	Y
8	4	M	20	0	5.993961427	Y
8	4	M	20	0	6.685860947	Y
8	4	F	0	20	0	Y
8	4	F	0	20	3.931825633	Y
8	4	F	18	2	4.615120517	Y
8	4	F	20	0	5.303304908	Y
8	4	F	20	0	5.993961427	Y
8	4	F	20	0	6.685860947	Y
8	4	S	0	20	0	Y
8	4	S	0	20	3.931825633	Y
8	4	S	20	0	4.615120517	Y
8	4	S	20	0	5.303304908	Y
8	4	S	20	0	5.993961427	Y
8	4	S	20	0	6.685860947	Y
9	1	M	0	20	0	Y
9	1	M	0	20	3.931825633	Y
9	1	M	0	20	4.615120517	Y
9	1	M	0	20	5.303304908	Y
9	1	M	0	20	5.993961427	Y
9	1	M	10	10	6.685860947	Y
9	1	F	0	20	0	Y
9	1	F	0	20	3.931825633	Y
9	1	F	0	20	4.615120517	Y
9	1	F	0	20	5.303304908	Y
9	1	F	3	17	5.993961427	Y
9	1	F	4	16	6.685860947	Y
10	2	M	0	20	0	Y
10	2	M	0	20	3.931825633	Y
10	2	M	1	19	4.615120517	Y
10	2	M	0	20	5.303304908	Y
10	2	M	2	18	5.993961427	Y
10	2	M	9	11	6.685860947	Y
10	2	F	0	20	0	Y
10	2	F	0	20	3.931825633	Y
10	2	F	1	19	4.615120517	Y
10	2	F	0	20	5.303304908	Y
10	2	F	1	19	5.993961427	Y
10	2	F	5	15	6.685860947	Y
11	3	M	0	20	0	Y
11	3	M	0	20	3.931825633	Y
11	3	M	0	20	4.615120517	Y
11	3	M	0	20	5.303304908	Y
11	3	M	0	20	5.993961427	Y
11	3	M	11	9	6.685860947	Y
11	3	F	0	20	0	Y
11	3	F	0	20	3.931825633	Y
11	3	F	0	20	4.615120517	Y
11	3	F	1	19	5.303304908	Y
11	3	F	1	19	5.993961427	Y
11	3	F	2	18	6.685860947	Y
11	3	S	0	20	0	Y
11	3	S	0	20	3.931825633	Y
11	3	S	0	20	4.615120517	Y
11	3	S	0	20	5.303304908	Y
11	3	S	0	20	5.993961427	Y
11	3	S	8	12	6.685860947	Y
12	4	M	0	20	0	Y
12	4	M	0	20	3.931825633	Y
12	4	M	0	20	4.615120517	Y
12	4	M	0	20	5.303304908	Y
12	4	M	5	15	5.993961427	Y
12	4	M	10	10	6.685860947	Y
12	4	F	0	20	0	Y
12	4	F	0	20	3.931825633	Y
12	4	F	0	20	4.615120517	Y
12	4	F	0	20	5.303304908	Y
12	4	F	0	20	5.993961427	Y
12	4	F	4	16	6.685860947	Y
12	4	S	0	20	0	Y
12	4	S	0	20	3.931825633	Y
12	4	S	1	19	4.615120517	Y
12	4	S	0	20	5.303304908	Y
12	4	S	1	19	5.993961427	Y
12	4	S	1	19	6.685860947	Y
13	1	M	0	20	0	Y
13	1	M	2	18	3.931825633	Y
13	1	M	15	5	4.615120517	Y
13	1	M	20	0	5.303304908	Y
13	1	M	20	0	5.993961427	Y
13	1	M	20	0	6.685860947	Y
13	1	F	0	20	0	Y
13	1	F	6	14	3.931825633	Y
13	1	F	2	18	4.615120517	Y
13	1	F	6	14	5.303304908	Y
13	1	F	20	0	5.993961427	Y
13	1	F	20	0	6.685860947	Y
14	2	M	0	20	0	Y
14	2	M	1	19	3.931825633	Y
14	2	M	12	8	4.615120517	Y
14	2	M	20	0	5.303304908	Y
14	2	M	20	0	5.993961427	Y
14	2	M	20	0	6.685860947	Y
14	2	F	1	19	0	Y
14	2	F	0	20	3.931825633	Y
14	2	F	1	19	4.615120517	Y
14	2	F	14	6	5.303304908	Y
14	2	F	20	0	5.993961427	Y
14	2	F	20	0	6.685860947	Y
15	3	M	0	20	0	Y
15	3	M	3	17	3.931825633	Y
15	3	M	2	18	4.615120517	Y
15	3	M	9	11	5.303304908	Y
15	3	M	20	0	5.993961427	Y
15	3	M	20	0	6.685860947	Y
15	3	F	0	20	0	Y
15	3	F	0	20	3.931825633	Y
15	3	F	12	8	4.615120517	Y
15	3	F	20	0	5.303304908	Y
15	3	F	19	1	5.993961427	Y
15	3	F	20	0	6.685860947	Y
15	3	S	0	20	0	Y
15	3	S	0	20	3.931825633	Y
15	3	S	9	11	4.615120517	Y
15	3	S	20	0	5.993961427	Y
15	3	S	20	0	6.685860947	Y
16	4	M	0	20	0	Y
16	4	M	1	19	3.931825633	Y
16	4	M	4	16	4.615120517	Y
16	4	M	19	1	5.303304908	Y
16	4	M	20	0	5.993961427	Y
16	4	M	20	0	6.685860947	Y
16	4	F	0	20	0	Y
16	4	F	0	20	3.931825633	Y
16	4	F	2	18	4.615120517	Y
16	4	F	8	12	5.303304908	Y
16	4	F	20	0	5.993961427	Y
16	4	F	20	0	6.685860947	Y
16	4	S	0	20	0	Y
16	4	S	1	19	3.931825633	Y
16	4	S	12	8	4.615120517	Y
16	4	S	20	0	5.303304908	Y
16	4	S	20	0	5.993961427	Y
16	4	S	20	0	6.685860947	Y
17	Control	M	0	20	0	Control
17	Control	M	9	11	3.713572067	Control
17	Control	M	15	5	4.394449155	Control
17	Control	M	0	20	0	Control
17	Control	M	6	14	3.713572067	Control
17	Control	M	12	8	4.394449155	Control
17	Control	M	7	13	3.713572067	Control
17	Control	M	10	10	4.394449155	Control
17	Control	F	0	20	0	Control
17	Control	F	0	20	3.713572067	Control
17	Control	F	13	7	4.394449155	Control
17	Control	F	0	20	0	Control
17	Control	F	6	14	3.713572067	Control
17	Control	F	11	9	4.394449155	Control
17	Control	F	0	20	0	Control
17	Control	F	2	18	3.713572067	Control
17	Control	F	12	8	4.394449155	Control
17	Control	M	2	18	0	Control
17	Control	M	15	5	3.931825633	Control
17	Control	M	19	1	4.615120517	Control
17	Control	M	20	0	5.303304908	Control
17	Control	M	20	0	5.993961427	Control
17	Control	M	20	0	6.685860947	Control
17	Control	F	0	20	0	Control
17	Control	F	0	20	3.931825633	Control
17	Control	F	6	14	4.615120517	Control
17	Control	F	20	0	5.303304908	Control
17	Control	F	20	0	5.993961427	Control
17	Control	F	20	0	6.685860947	Control
17	Control	M	1	19	0	Control
17	Control	M	17	3	3.931825633	Control
17	Control	M	19	1	4.615120517	Control
17	Control	M	20	0	5.303304908	Control
17	Control	M	20	0	5.993961427	Control
17	Control	M	20	0	6.685860947	Control
17	Control	F	1	19	0	Control
17	Control	F	7	13	3.931825633	Control
17	Control	F	11	9	4.615120517	Control
17	Control	F	11	9	5.303304908	Control
17	Control	F	20	0	5.993961427	Control
17	Control	F	20	0	6.685860947	Control
17	Control	M	0	20	0	Control
17	Control	M	8	12	3.931825633	Control
17	Control	M	20	0	4.615120517	Control
17	Control	M	20	0	5.303304908	Control
17	Control	M	20	0	5.993961427	Control
17	Control	M	20	0	6.685860947	Control
17	Control	F	0	20	0	Control
17	Control	F	2	18	3.931825633	Control
17	Control	F	11	9	4.615120517	Control
17	Control	F	9	11	5.303304908	Control
17	Control	F	20	0	5.993961427	Control
17	Control	F	20	0	6.685860947	Control
17	Control	S	0	10	3.931825633	Control
17	Control	S	7	3	4.615120517	Control
17	Control	M	0	12	0	Control
17	Control	F	0	13	0	Control
17	Control	M	11	0	6.908754779	Control
17	Control	F	13	0	6.908754779	Control
17	Control	M	0	20	0	Control
17	Control	F	0	20	0	Control
17	Control	M	14	6	4.615120517	Control
17	Control	F	20	0	4.615120517	Control
17	Control	M	8	12	5.707110265	Control
17	Control	F	20	0	5.707110265	Control
17	Control	M	20	0	6.216606101	Control
17	Control	F	20	0	6.216606101	Control
17	Control	M	0	15	0	Control
17	Control	F	0	15	0	Control
17	Control	M	0	15	2.397895273	Control
17	Control	F	0	15	2.397895273	Control
17	Control	M	10	5	3.931825633	Control
17	Control	F	0	15	3.931825633	Control
17	Control	M	14	0	4.615120517	Control
17	Control	F	15	0	4.615120517	Control
17	Control	M	0	18	0	Control
17	Control	F	0	15	0	Control
17	Control	M	2	17	3.713572067	Control
17	Control	F	0	15	3.713572067	Control
17	Control	M	2	16	4.394449155	Control
17	Control	F	1	14	4.394449155	Control
17	Control	M	0	20	0	Control
17	Control	F	0	20	0	Control
17	Control	M	10	10	3.713572067	Control
17	Control	F	3	17	3.713572067	Control
17	Control	M	5	15	3.931825633	Control
17	Control	F	6	12	3.931825633	Control
17	Control	M	19	0	4.394449155	Control
17	Control	F	6	14	4.394449155	Control
17	Control	M	0	19	0	Control
17	Control	F	0	20	0	Control
17	Control	M	20	0	3.828641396	Control
17	Control	F	3	16	3.828641396	Control
17	Control	M	8	11	4.510859507	Control
17	Control	F	13	7	4.510859507	Control
17	Control	M	0	20	0	Control
17	Control	F	0	22	0	Control
17	Control	M	12	8	3.828641396	Control
17	Control	F	12	10	3.828641396	Control
17	Control	M	12	9	4.510859507	Control
17	Control	F	22	0	4.510859507	Control
17	Control	M	0	20	0	Control
17	Control	F	0	20	0	Control
17	Control	M	15	5	3.931825633	Control
17	Control	F	5	15	3.931825633	Control
17	Control	M	19	1	4.615120517	Control
17	Control	F	16	3	4.615120517	Control
17	Control	M	0	20	0	Control
17	Control	F	0	20	0	Control
17	Control	M	2	18	3.258096538	Control
17	Control	F	0	20	3.258096538	Control
17	Control	M	0	20	3.931825633	Control
17	Control	F	4	16	3.931825633	Control
17	Control	M	3	15	4.33073334	Control
17	Control	F	9	11	4.33073334	Control
17	Control	M	16	3	4.615120517	Control
17	Control	F	12	8	4.615120517	Control
17	Control	M	0	20	0	Control
17	Control	F	0	20	0	Control
17	Control	M	0	20	3.258096538	Control
17	Control	F	0	20	3.258096538	Control
17	Control	M	19	1	4.33073334	Control
17	Control	F	8	12	4.33073334	Control
17	Control	M	1	11	0	Control
17	Control	F	0	16	0	Control
17	Control	M	1	10	3.931825633	Control
17	Control	F	1	16	3.931825633	Control
17	Control	M	11	1	4.615120517	Control
17	Control	F	11	6	4.615120517	Control
17	Control	M	0	21	0	Control
17	Control	F	1	24	0	Control
17	Control	M	21	0	5.707110265	Control
17	Control	F	25	0	5.707110265	Control
17	Control	M	21	0	6.216606101	Control
17	Control	F	27	0	6.216606101	Control
27	Control	F	0	8	0	Control
27	Control	S	0	12	0	Control
27	Control	F	0	8	3.931825633	Control
27	Control	S	0	14	3.931825633	Control
27	Control	F	3	5	4.615120517	Control
27	Control	S	6	8	4.615120517	Control
27	Control	F	0	10	0	Control
27	Control	S	0	13	0	Control
27	Control	F	8	3	4.615120517	Control
27	Control	S	13	0	4.615120517	Control
27	Control	F	11	0	5.707110265	Control
27	Control	S	13	0	5.707110265	Control
27	Control	F	11	0	6.216606101	Control
27	Control	S	14	0	6.216606101	Control
27	Control	F	2	17	0	Control
27	Control	S	0	20	0	Control
27	Control	F	2	18	3.258096538	Control
27	Control	S	8	12	3.258096538	Control
27	Control	F	17	3	3.931825633	Control
27	Control	S	19	1	3.931825633	Control
27	Control	F	13	7	4.33073334	Control
27	Control	S	19	0	4.33073334	Control
27	Control	F	0	8	0	Control
27	Control	S	0	10	0	Control
27	Control	F	0	9	3.931825633	Control
27	Control	S	2	8	3.931825633	Control
27	Control	F	3	6	4.615120517	Control
27	Control	S	9	0	4.615120517	Control
27	Control	F	0	8	5.017279837	Control
27	Control	S	8	2	5.017279837	Control
27	Control	F	6	2	5.017279837	Control
27	Control	S	7	3	5.017279837	Control
27	Control	F	10	0	5.303304908	Control
27	Control	S	10	0	5.303304908	Control
27	Control	F	10	0	5.303304908	Control
27	Control	S	10	0	5.303304908	Control
27	Control	F	0	10	0	Control
27	Control	S	0	10	0	Control
27	Control	F	7	3	3.931825633	Control
27	Control	S	0	11	3.931825633	Control
27	Control	F	17	2	4.615120517	Control
27	Control	S	10	8	4.615120517	Control
27	Control	F	17	3	5.017279837	Control
27	Control	S	10	9	5.017279837	Control
27	Control	F	10	0	5.303304908	Control
27	Control	S	6	4	5.303304908	Control
27	Control	F	0	11	0	Control
27	Control	S	0	17	0	Control
27	Control	F	3	12	3.258096538	Control
27	Control	S	0	17	3.258096538	Control
27	Control	F	4	11	4.33073334	Control
27	Control	S	0	17	4.33073334	Control
27	Control	F	0	10	0	Control
27	Control	S	0	10	0	Control
27	Control	F	7	13	4.836281907	Control
27	Control	F	12	5	4.836281907	Control
27	Control	S	9	6	4.836281907	Control
27	Control	S	7	8	4.836281907	Control
27	Control	F	9	11	5.170483995	Control
27	Control	F	16	0	5.170483995	Control
27	Control	S	7	8	5.170483995	Control
27	Control	S	15	0	5.170483995	Control
